# Supplementary material for: Heterogeneous Solid-State Plasticity of a Multi-Functional Metallo-Supramolecular Shape-Memory Polymer towards Arbitrary Shape Programming
Source: Polymers (Basel). 2022 Apr 14;14(8):1598. doi: 10.3390/polym14081598 (PMC9027464; doi:10.3390/polym14081598)
Supplement: Supplementary file 1 [file polymers-14-01598-s001.zip]

Archive with 1 entries (1 files):
- polymers-1664731-supplementary.pdf
